# Supplementary material for: Efficient representations of tumor diversity with paired DNA-RNA aberrations
Source: PLoS Comput Biol. 2021 Jun 11;17(6):e1008944. doi: 10.1371/journal.pcbi.1008944 (PMC8221796; doi:10.1371/journal.pcbi.1008944)
Supplement: S1 Data — (ZIP) [file pcbi.1008944.s002.zip]

Archive with 30 entries (29 files):
- S1 Data/
- __MACOSX/._S1 Data
- S1 Data/Lung_DNABinary.txt.gz
- __MACOSX/S1 Data/._Lung_DNABinary.txt.gz
- S1 Data/Colon_DNABinary.txt.gz
- __MACOSX/S1 Data/._Colon_DNABinary.txt.gz
- S1 Data/Kidney_DNABinary.txt.gz
- __MACOSX/S1 Data/._Kidney_DNABinary.txt.gz
- S1 Data/Breast_DNABinary.txt.gz
- __MACOSX/S1 Data/._Breast_DNABinary.txt.gz
- S1 Data/Prostate_RNABinary.txt.gz
- __MACOSX/S1 Data/._Prostate_RNABinary.txt.gz
- S1 Data/Liver_DNABinary.txt.gz
- __MACOSX/S1 Data/._Liver_DNABinary.txt.gz
- S1 Data/full_signatures.xlsx
- __MACOSX/S1 Data/._full_signatures.xlsx
- S1 Data/Lung_RNABinary.txt.gz
- __MACOSX/S1 Data/._Lung_RNABinary.txt.gz
- S1 Data/Colon_RNABinary.txt.gz
- __MACOSX/S1 Data/._Colon_RNABinary.txt.gz
- S1 Data/Breast_RNABinary.txt.gz
- __MACOSX/S1 Data/._Breast_RNABinary.txt.gz
- S1 Data/Kidney_RNABinary.txt.gz
- __MACOSX/S1 Data/._Kidney_RNABinary.txt.gz
- S1 Data/Prostate_DNABinary.txt.gz
- __MACOSX/S1 Data/._Prostate_DNABinary.txt.gz
- S1 Data/README.txt
- __MACOSX/S1 Data/._README.txt
- S1 Data/Liver_RNABinary.txt.gz
- __MACOSX/S1 Data/._Liver_RNABinary.txt.gz
