# Supplementary material for: Efficient representations of tumor diversity with paired DNA-RNA aberrations
Source: PLoS Comput Biol. 2021 Jun 11;17(6):e1008944. doi: 10.1371/journal.pcbi.1008944 (PMC8221796; doi:10.1371/journal.pcbi.1008944)
Supplement: S1 Data — (ZIP) [file pcbi.1008944.s002.zip › S1 Data/full_signatures.xlsx]

## Sheet: pair
Breast	Colon	Kidney	Liver	Lung	Prostate
AARS_ACACB	AKAP9_MLH1	ATM_TNFRSF10D	ADCY8_ACACB	ADCY10_PPARGC1A	APRT_MSH2
AKAP9_CDC25C	APC_AXIN2	BAP1_CASP6	ALMS1_MSH2	ALMS1_PTK6	BAG4_LGALS3
APOB_CXCL12	KRAS_PERP	BAP1_TP53AIP1	ANK1_HEY2	ANK2_DLGAP5	CAMK2G_LGALS3
ASH2L_FANCI	LAMA5_PDX1	CDC25C_BAX	APOB_CA9	BRAF_CDKN1A	CAST_SCO2
BAG4_LIFR	PIK3CA_TNFRSF10B	CDKN2A_LIFR	BAP1_STEAP3	BRAF_LIFR	DIS3_TNFRSF10C
CBX4_CHEK1	PSME4_SALL4	DUSP1_BCL2	BRCA1_TNFRSF10B	CDKN2B_IHH	DSCAM_BNIP3L
CBX8_CHEK1	TEX15_CHEK1	ERBB4_TGFA	CCND1_CDC6	CEP72_PTK6	DVL2_TWIST1
CCND1_CDK1	MED14_MMP1	FGFR4_FABP7	CDC73_FANCD2	EGFR_LPL	FGF17_BNIP3L
CDH1_KCTD6	TP53_PTPN12	ITK_EBI3	CETN2_CA9	FAM131B_ETS2	FYN_HIF1A
CDH1_LIFR	TP53_E2F1	ITPR1_EBI3	CLTC_S1PR1	FGF6_CASP10	FYN_BOLA2
CDK11B_PLK1	MAML1_PBX1	MTOR_ITCH	CTNNB1_CXCL12	FRS2_IL23A	GFRA2_CPT1A
CDKN2A_BNIP3L		NRG2_FABP7	CTNNB1_LCN2	FYN_VIM	HDAC2_HEY2
CEP192_BIRC5		PBRM1_BCL2	DSCAM_FAS	GRB2_JUNB	IL6ST_PIK3R1
CLTC_S100B		PBRM1_RAG1	FGA_MMP13	HERC2_BIRC5	IL6ST_ANXA2
CNOT3_CDC25C		PBRM1_ATM	HERC2_IGFBP3	KIF4B_RUNX2	IRS2_LGALS3
DNM3_MMP3		PTEN_TNFRSF10B	IL10_ARF1	LAMA5_SALL4	ITGA2B_LGALS3
DSCAM_CDC7		RAF1_HEY1	NBN_IGFBP3	LRRK2_TP53	JAK1_BOLA2
EGFR_FOS		RYR2_GZMB	NRG1_BNIP3L	PIK3CA_PTCRA	LAMA4_HIF1A
FGF19_S100B		SLC12A2_EBI3	P4HB_CCND1	PIK3CG_PIK3R1	LYN_BNIP3L
GAB2_SOD2		SPTA1_ITGAL	PIK3CA_PPARGC1A	RB1_FANCD2	NRG1_PBX1
GAB2_CDC25C		TRPC7_EBI3	PPP2R5D_CA9	SMARCA4_CHEK1	NRG1_CPT1A
GRIN2B_CD36		TTC37_CASP1	RAB3GAP2_HES5	SPTA1_DLGAP5	PCM1_BNIP3L
GRIN2C_MMP13		VHL_CA9	RB1_CHEK1	STK11_TFB2M	PIK3CA_ITGBL1
HAUS5_CCNG1		CDC23_EBI3	RFWD2_FANCI	TP53_CDC25C	PIK3CA_MYL9
IFT140_PTCH1		TP53_CDC6	SPTA1_BIRC5	VPS4B_TFF1	PSMD7_MYL9
IRS2_CCNG1		MAML1_FABP7	VEGFA_FOS	GH2_AIFM2	PTEN_ITGBL1
LAMA1_MMP1			CDKN2A_TP53	KRAS_CD36	PTEN_LGALS3
LAMA2_S1PR1			CDC27_FGF2		PTEN_MMP9
MMP9_MMP1			TP53_MYBL2		PTEN_TWIST1
MTMR9_BTG2			RPS6KA3_PPARGC1A		RAD17_TP53I3
MUC20_SAA1			NCOR1_F7		RAD9A_BNIP3L
NMRAL1_CDC25C			HNF1A_FOXA3		RFC3_BCL2
NUP153_CCNG1					SNAP91_PTGS2
PIK3CA_MMP13					SPTA1_MYL9
PIK3CA_TP53INP1					TP53_CDKN1A
PIK3CA_CXCL12					FANCD2_HIGD1A
PIK3CA_S100B					GTF2F2_HIGD1A
PIK3R1_CCNG1					NUP205_PBX1
PLXNA4_CDC25C					TSLP_SCO2
POM121_PLAGL1					ZFPM1_MAPKAPK5
PRKDC_OPRD1					CDC27_TIMP1
PRLR_BCL6					FOXA1_MYL9
PTEN_FOXP3					GTF2F2_EZH2
PTEN_S100B					MYC_DHFR
PTK2_BCL2					MYC_CCNA2
RB1_FANCI					MYC_BNIP3L
SUPT5H_EPAS1					MYC_BTG2
UBC_FOXO1					STAT3_TWIST1
XRN1_CCNG1					TP53_EZH2
CDKN1B_TOP2A					TP53_TOP2A
MBTPS1_LPL					ZFHX3_DHFR
MYB_CDC25A					NCOA2_FHL2
CTDP1_E2F1					TP53_TP53
GATA3_LGALS3
GATA3_CDC25C
H3F3B_RAD51
HIST2H2AC_RAD51
MED1_SAA1
MYC_CDK1
TP53_FANCI
TP53_EZH2
EHMT1_CDC25C
NCSTN_CXCL12
PSEN2_S100B
NR1D1_LPL
NR2F2_FABP4
NCOA2_FABP4

## Sheet: source
Breast	Colon	Kidney	Liver	Lung	Prostate
AARS	AKAP9	ATM	ALMS1	ADCY10	ACTN2
ACTN2	APC	BAP1	ASH1L	AKT3	AKAP9
AKT1	KRAS	CDC25C	ATR	ALMS1	APRT
ATM	LAMA5	CDC27	BAP1	ANK2	CAMK2G
BAG4	PIK3CA	CDKN2A	BRCA1	BRAF	CCNH
BRCA1	PSME4	DUSP1	CAMK2A	EGFR	CDH1
CCND1	TEX15	ERBB4	CCND1	FYN	CDK5RAP2
CDH1	TP53	FGFR1	CDKN2B	HERC2	CDKN1B
CDKN1B	MED14	FGFR4	CEP290	KRAS	CTNNB1
CEP152	MAML1	GRIN2B	CLTC	LAMA5	DIS3
CLTC		ITK	CTNNB1	LAMB2	DSCAM
CNOT3		JAK2	EHMT2	LRRK2	DVL2
DNM3		MTOR	FANCB	MET	DYNC1H1
DSCAM		NRG2	HERC2	MTMR9	EP400
DUSP16		PBRM1	IL12A	NUP155	ERBB4
EGFR		PTEN	IL24	PHC3	FGF17
ERBB3		RAF1	IL6ST	PIK3C2B	FGFR1
ERCC4		ROCK1	IRAK1	RAD50	FYN
FAM20C		RYR2	ITGB3	RYR1	GNG12
FOXK2		SLC12A2	MTM1	SMARCA4	GTF2F2
FURIN		SPTA1	MTOR	SPTA1	HDAC2
GAB2		TEX15	NRG1	STK11	HSP90AA1
GHR		TP53	PAN2	TP53	IL33
GRIN2B		TTC37	PIK3CA	VWF	IL6R
GRIN2C		TAF1	RAB3GAP2	MED17	IL6ST
HIST1H3B		VHL	RB1		IRS2
HIST2H2AC		CDC23	RFWD2		ITGA2B
IFT140		MAML1	SPTA1		JAK1
IL24			TP53		KL
IL6ST			VEGFA		LRP5
INTS8			ING2		LYN
ITSN2			RPS6KA3		NCOA2
MMP9			CDC27		NRG1
MTMR9			MED30		NUP160
MUC20					PDE7A
MYB					PIK3CA
NCOA2					PLXNA4
NCSTN					POLK
PCNT					PSMD7
PHLPP1					PTEN
PHLPP2					RAD17
PIK3C2G					RFC3
PIK3CA					SGIP1
PIK3R1					SNAP91
POM121					TP53
PRL					ZFPM1
PTEN					MYC
PTK2					PPP2R2A
RB1					TSLP
SLC27A5					E2F4
SMAD4					FOXA1
TAF1B					STAT3
TP53					ZFHX3
UBC
UBE2V2
MBTPS1
GATA3
MED1
PPARG
TFDP1

## Sheet: target
Breast	Colon	Kidney	Liver	Lung	Prostate
TRIAP1	PDX1	TP53AIP1	MYC	BCL2L14	PKLR
CXCL12	BAX	FANCC	IGFBP3	RORC	PTGS2
S100B	AXIN2	IL3	KLK3	CEBPA	TP53I3
BCL2	TP53I3	APAF1	TRIAP1	FAS	MYL9
NDN	SALL4	FABP4	CASP6	AIFM2	CDKN1A
S1PR1	SOX2	BAX	BID	E2F7	CCNE1
CASP6	PMAIP1	BBC3	FANCD2	PTK6	RBL1
ACACB	CA9	TNFRSF10B	HEYL	CHEK1	MLH1
FOXP3	ATR	FOXP3	TGFA	PPARGC1A	PLAGL1
E2F1	PERP	IHH	BGLAP	PPARG	ARID3A
BAX	E2F7	FABP7	CA9	FGF2	FANCC
BIRC5	TNFRSF10B	PPARG	SMAD6	TFF1	FABP4
CDC25C	FAS	NDN	HEY2	ITCH	BCL6
E2F7	MYBL2	STEAP3	PPARGC1A	BCL2L11	CDC25C
FABP4	TDGF1	PIK3R1	AKT1	PBX1	MDM2
CASP1		SMURF1	MSH2	NOS2	MSH2
HIGD1A		TGFA	PMS2	VIM	PMS2
PTCH1		TNFRSF10D	EPAS1	SOCS2	TNFRSF10C
MMP13		TNFRSF10C	FAS	TNFRSF18	BAX
SOCS2		AIFM2	TNFRSF10A	TFF3	BRCA1
CA9		BCL2	TP53I3	IHH	TNFRSF18
PTK6		CDC25A	IL10	MYBL2	HIGD1A
CDC25A		GADD45A	BIRC5	SALL4	HEY2
MLH1		BCL2L1	E2F1	SERPINB13	AKT1
MMP3		GCG	KLK2	CDC25C	FOS
PPARGC1A		FGF2	STEAP3	ITGA5	GLI1
RUNX2		BRWD1	MDC1	TOP2A	CCND1
KCTD6		HGF	BNIP3L	HDGF	ITGBL1
BRCA1		HES5	TNFRSF10B	ABCB4	AXIN1
BCL6		ZEB1	PCBP4		BBC3
CTLA4		AXIN1	CDC25A		IL2RA
CDK1		ATM	SOD1		ATR
EZH2		EBI3	CDC25C		CDC25A
CCNA2		FANCI	LCN2		PBX1
PLAGL1		GZMB	FABP4		CSN2
MYL9		POU2F1	CXCL12		ITGAL
CD36		LGALS3	MMP3		CPT1A
IFNA10		PIM1	TNFRSF1B		EBI3
IFNB1		ZNF385A	NOS2		FANCI
JAG1		NFE2	CLDN5		RAG1
MMP1		NPAS2	MYBL2		PTK6
PIK3R1		BRCA1			NANOG
RAG1		FOXO3			VIM
ITGAL		LIFR			LGALS3
LIFR		CDC45			BNIP3L
FOS		EBAG9			RRM2B
EPO		TGFB1			HIF1A
VIM		DDB2			SOCS4
LGALS3		HEY1			DHFR
RHOU		PRDM1			CCNA2
CEBPB		CTLA4			EZH2
SOD2		HES1			TOP2A
FOXO1		SPP1			NDN
		MMP9			BOLA2
		MMP1			IFNB1
		HEY2			SCO2
		CA9			PTPN9
		EPO			E2F1
		CXCL10			TWIST1
		HIGD1A			APP
					BCL2
					CCNB2
					IGFBP3
					MAPKAPK5
					PLK1
					TIMP1
					HSP90AA1
					HMGCS1
					NEUROG3
					IAPP
					ZIC3
					UGT1A9
