# Supplementary material for: Efficient representations of tumor diversity with paired DNA-RNA aberrations
Source: PLoS Comput Biol. 2021 Jun 11;17(6):e1008944. doi: 10.1371/journal.pcbi.1008944 (PMC8221796; doi:10.1371/journal.pcbi.1008944)
Supplement: S1 Data — (ZIP) [file pcbi.1008944.s002.zip › S1 Data/README.txt]

This archive contains the following files:

1) Gene-centered binary DNA aberration matrices (mutation and extreme copy number changes) for all tumor types:

	Breast_DNABinary.txt.gz
	Colon_DNABinary.txt.gz
	Kidney_DNABinary.txt.gz
	Liver_DNABinary.txt.gz
	Lung_DNABinary.txt.gz
	Prostate_DNABinary.txt.gz

2) Gene-centered binary RNA divergence  matrices for all tumor types:
	
	Breast_RNABinary.txt.gz
	Colon_RNABinary.txt.gz
	Kidney_RNABinary.txt.gz
	Liver_RNABinary.txt.gz
	Lung_RNABinary.txt.gz
	Prostate_RNABinary.txt.gz

3) Excel file containing the three full signatures (at the source, target, and pair level):
	
	full_signatures.xlsx

Finally, the Reactome interactions were obtained from Pathway Commons (version 10), see:

	https://www.pathwaycommons.org/archives/PC2/v10/PathwayCommons10.reactome.hgnc.txt.gz
